# Supplementary material for: Dynamics of marine bacterial community diversity of the coastal waters of the reefs, inlets, and wastewater outfalls of southeast Florida
Source: Microbiologyopen. 2015 Mar 5;4(3):390–408. doi: 10.1002/mbo3.245 (PMC4475383; doi:10.1002/mbo3.245)
Supplement: Table S1 — NOAA metadata table. [file mbo30004-0390-sd7.xlsx]

## Sheet: Sheet1
Table S1
Unique ID#	Number of Seq Counts/Sample	Station	CTD	Date	Time	Latitutde	Longitude	Depth	Salinity	Temperature	Conductivity	O2 Saturation	pH	ORP	Chlorophyll a	Phaeopigments	TSS	Turbidity	Turbidity	NO3-N+NO2-N	NO2-N	NO3-N	NH4-N	P	Si
FACE-0403	372	BR-7CApr	12	2011-04-13	13:01:55	26.2025	-80.0682	30.5892	36.06	25.2235	5.47492	6.68795	8.07	195.885	0.726618	0.213596	0.17	244.717	2.44717	0.27	0.136	0.134	0.738	0.033	1.625
FACE-0410	9729	BR-10AApr	9	2011-04-13	11:38:06	26.2519	-80.0624	1.6372	35.8102	26.0906	5.53268	6.60013	8.04	211.253	0.26522	0.092069	0.17	197.643	1.97643	1.274	0.605	0.669	4.032	0.081	1.915
FACE-0411	15542	BR-10BApr	9	2011-04-13	11:36:59	26.2519	-80.0623	5.5606	36.0157	26.0833	5.5606	6.59328	8.05	212.246	0.195757	0.066801	0.09	95.6741	0.956741	0.162	0.075	0.087	0.617	0.014	1.043
FACE-0412	11903	BR-10CApr	9	2011-04-13	11:35:09	26.2519	-80.0622	31.687	36.029	25.9984	5.55406	6.60218	8.06	212.429	0.450032	0.189955	0.16	154.574	1.54574	0.212	0.077	0.135	1.512	0.018	1.441
FACE-0419	9519	BR-14AApr	2	2011-04-13	9:36:50	26.2618	-80.0854	1.3671	34.0213	27.5018	5.43151	6.51216	7.86	212.907	1.55259	0.802236	0.99	364.309	3.64309	0.841	0.28	0.561	1.18	0.162	6.667
FACE-0443	9733	HW-4AApr	4	2011-04-19	10:12:54	26.0192	-80.0859	2.5163	36.1439	26.0422	5.5732	6.59305	7.99	164.449	0.401	0.129	0.3	142.824	1.42824	2.914	1.229	1.685	8.047	0.311	5.096
FACE-0445	11353	HW-4CApr	4	2011-04-19	10:08:28	26.0191	-80.086	24.0704	36.1925	24.1285	5.37494	6.80936	7.93	164.192	0.46	0.228	0.22	202.22	2.0222	1.104	0.129	0.975	0.443	0.059	1.38
FACE-0459	13903	HW-9AApr	9	2011-04-19	11:43:24	26.0689	-80.0866	2.0026	36.1307	26.5589	5.62721	6.53687	8.08	173.568	0.255	0.062	0.12	80.8728	0.808728	0.079	0.058	0.021	0.656	0	1.392
FACE-0461	15196	HW-9CApr	9	2011-04-19	11:41:21	26.0683	-80.0858	13.4153	36.1534	26.0183	5.57239	6.59534	8.11	174.045	0.585	0.171	0.24	169.413	1.69413	0.185	0.056	0.129	0.738	0	1.161
FACE-0474	13990	HW-14AApr	16	2011-04-19	13:55:21	26.0944	-80.116	1.8775	35.5604	28.1933	8.75235	6.38373	8.02	155.588	1.987	0.582	1.34	358.053	3.58053	0.763	0.091	0.672	1.698	0.054	3.751
FACE-0637	3045	HW-4AJuly	4	2011-07-06	12:18:58	26.0193	-80.0864	1.7013	36.1431	28.9735	5.89175	6.28335	7.81	177.869	0.385621	0.07982	0.28	145.495	1.45495	2.336	0.432	1.904	4.982	0.142	1.909
FACE-0639	2499	HW-4CJuly	4	2011-07-06	12:17:15	26.0191	-80.086	25.2578	36.4392	28.8959	5.92693	6.2809	7.8	182.501	0.362046	0.109739	0.3	141.909	1.41909	0	0.097	0	1.959	0.007	0
FACE-0653	3432	HW-9AJuly	9	2011-07-06	13:51:51	26.0675	-80.0842	1.3135	36.3962	28.9437	5.92497	6.27756	8.06	168.751	0.490446	0.086885	0.2	155.795	1.55795	0	0.125	0	1.503	0	0
FACE-0655	2729	HW-9CJuly	9	2011-07-06	13:49:23	26.0675	-80.0846	22.7445	36.4234	28.8937	5.92431	6.28167	7.98	172.905	0.367519	0.103521	0.23	141.756	1.41756	0	0.147	0	1.201	0	0
FACE-0668	2116	HW-14AJuly	17	2011-07-06	15:35:19	26.0942	-80.1159	1.9189	35.8681	29.208	5.87752	6.26928	7.97	178.273	3.09591	0.733565	1.07	482.033	4.82033	0	0.126	0	0.631	0	0.158
FACE-0694	4579	BR-7CJuly	12	2011-07-13	12:58:34	26.2036	-80.0682	26.8406	36.4389	29.0422	5.94309	6.26617	8.13	182.796	0.398672	0.076097	0.19	125.811	1.25811	0	0.024	0	0.969	0	0.257
FACE-0701	1574	BR-10AJuly	9	2011-07-13	12:00:18	26.2526	-80.0637	1.3909	36.4773	29.8948	6.04178	6.18024	8.054	173.42	0.39783	0.117964	0.18	110.361	1.10361	0	0.051	0	2.525	0.026	0.189
FACE-0702	328	BR-10BJuly	9	2011-07-13	11:58:46	26.2521	-80.0634	17.7846	36.4405	29.1312	5.95273	6.25718	8.104	174.78	0.340576	0.0685534	0.14	121.157	1.21157	0	0	0	3.258	0.013	0.152
FACE-0703	6229	BR-10CJuly	9	2011-07-13	11:57:52	26.2519	-80.0632	27.1813	36.4469	29.0892	5.94944	6.26117	8.112	173.567	0.351942	0.0758345	0.15	122.339	1.22339	0	0.06	0	2.981	0.033	0.192
FACE-0710	2792	BR-14AJuly	5	2011-07-13	10:21:19	26.2619	-80.0852	1.7183	34.7302	30.0766	5.804	6.22187	7.889	176.582	1.50502	0.657363	0.76	205.234	2.05234	0	0.105	0	2.357	0.064	3.297
FACE-0985	2527	BR-7CNov	5	2011-11-17	12:09:25	26.2027	-80.0689	26.9734	35.7327	25.9289	5.50586	6.62099	8.12	135.514	0.191	0.137	0.22	145.876	1.45876	0.528	0.125	0.403	1.168	0.038	0
FACE-0992	4223	BR-10ANov	8	2011-11-17	13:37:44	26.2514	-80.0621	3.0143	35.4189	26.0083	5.47031	6.6239	8.13	137.242	0.341	0.147	0.3	156.405	1.56405	2.193	0.626	1.567	4	0.142	1.283
FACE-0993	3973	BR-10BNov	8	2011-11-17	13:35:11	26.2509	-80.0621	18.251	35.67	25.99	5.50343	6.61653	8.14	141.029	0.28	0.131	0.17	191.882	1.91882	0.324	0.114	0.21	0.115	0.02	0.065
FACE-0994	4729	BR-10CNov	8	2011-11-17	13:34:10	26.251	-80.062	34.4529	35.73	25.967	5.50991	6.61684	8.14	141.396	0.206	0.161	0.2	148.165	1.48165	0.674	0.266	0.408	1.172	0.061	1.885
FACE-1001	715	BR-14ANov	14	2011-11-17	15:15:46	26.2619	-80.0851	1.6586	29.848	26.2433	4.71781	6.80854	8.04	143.823	3.151	1.318	1.69	719.883	7.19883	0.442	0.25	0.192	1.817	0.099	7.448
FACE-1025	3427	HW-4ANov	4	2011-11-30	9:59:10	26.019	-80.0858	1.6937	35.7463	25.708	5.48304	6.64514	8.095	183.016	0.569	0.251	0.35	172.541	1.72541	1.872	0.536	1.336	4.885	0.171	0.127
FACE-1027	3737	HW-4CNov	4	2011-11-30	9:56:09	26.0193	-80.086	24.2523	35.477	24.5381	5.32362	6.78923	8.105	190.296	0.615	0.273	0.52	200.389	2.00389	0.051	0.051	0	0.469	0.018	0
FACE-1041	2365	HW-9ANov	9	2011-11-30	11:20:36	26.0676	-80.0844	1.3139	35.6364	25.5305	5.44916	6.66926	7.906	184.046	0.647	0.197	0.4	165.293	1.65293	0.112	0.112	0	3.032	0.014	0.445
FACE-1043	12772	HW-9CNov	9	2011-11-30	11:19:10	26.0677	-80.0845	23.8329	35.7763	25.5172	5.46772	6.66547	8.031	189.377	0.614	0.266	0.42	209.888	2.09888	0.09	0.09	0	4.308	0.023	0
FACE-1056	4331	HW-14ANov	14	2011-11-30	13:49:56	26.0943	-80.115	1.7377	33.412	24.7519	5.0675	6.84454	7.998	190.186	1.662	0.469	1.41	386.473	3.86473	2.675	0.343	2.332	2.069	0.162	15.192
FACE-1082	647	BR-7CJan	12	2012-01-05	13:25:00	26.2024	-80.0675	31.033	36.0873	23.3	5.27311	6.91228	7.892	162.427	0.528	0.153	0.16	231.098	2.31098	0.379	0.086	0.293	2.261	0.013	1.273
FACE-1089	3180	BR-10AJan	9	2012-01-05	12:30:00	26.2516	-80.0623	1.595	35.4879	23.4807	5.21287	6.91433	8.16	155	0.418	0.112	0.24	87.93	0.8793	6.267	2.333	3.934	24.486	0.409	4.603
FACE-1090	5662	BR-10BJan	9	2012-01-05	12:29:00	26.2516	-80.062	16.548	36.1068	23.4932	5.29556	6.88823	8.201	158.456	0.392	0.129	0.17	191.196	1.91196	0.466	0.122	0.344	8.633	0.035	1.69
FACE-1091	3329	BR-10CJan	9	2012-01-05	12:28:00	26.2516	-80.0619	32.611	36.0974	23.1817	5.26192	6.9262	8.202	159.706	0.396	0.13	0.18	198.291	1.98291	0.362	0.106	0.256	2.918	0.025	1.282
FACE-1098	3205	BR-14AJan	3	2012-01-05	9:52:00	26.2618	-80.0853	1.617	33.4283	21.0236	4.69968	7.31132	8.022	165.552	0.88	0.562	0.59	304.112	3.04112	2.597	0.252	2.345	5.217	0.301	15.523
FACE-1138	3329	HW-9AJan	9	2012-01-12	10:39:38	26.0673	-80.0866	1.4606	36.0578	23.2083	5.25824	6.92456	8.14	145.477	0.569	0.197	0.22	163.348	1.63348	0.635	0.066	0.569	2.357	0.061	1.843
FACE-1140	3806	HW-9CJan	9	2012-01-12	10:34:27	26.0668	-80.0863	16.2765	36.0793	22.7617	5.2143	6.97826	8.11	150.845	0.664	0.23	0.22	233.005	2.33005	1.078	0.13	0.948	1.667	0.091	3.271
FACE-1153	19980	HW-14AJan	17	2012-01-12	12:30:59	26.0945	-80.1154	0.9807	34.918	22.7318	5.06105	7.02905	8.09	143.529	0.678	0.355	0.45	240.291	2.40291	1.117	0.162	0.955	2.433	0.115	6.247
