# Supplementary material for: Dynamics of marine bacterial community diversity of the coastal waters of the reefs, inlets, and wastewater outfalls of southeast Florida
Source: Microbiologyopen. 2015 Mar 5;4(3):390–408. doi: 10.1002/mbo3.245 (PMC4475383; doi:10.1002/mbo3.245)
Supplement: Table S5 — Precipitation record of Fort Lauderdale area during the study. Rainfall records in millimeters for the months and 3 days prior to each FACE sample collection date are summarized and based on the US Climate data (http://www.usclimatedata.com/climate/fort-lauderdale/florida/united-states/usfl0149). [file mbo30004-0390-sd11.xlsx]

## Sheet: Sheet1
	Table S5
			FACE	Fort Lauderdale
		Total Monthly Precip.	Collection Dates	Rainfall 3 days
	Month	mm		before collection (mm)
	April 2011	84.07	2011-04-13	0
			2011-04-19	21.8
	July 2011	197.6	2011-07-06	21.6
			2011-07-13	12.19
	November 2011	73.6	2011-11-17	2.3
			2011-11-30	2.3
	January 2012	13.97	2012-01-05	0
			2012-01-12	0
